# Supplementary material for: Opportunistic CT for Prediction of Adverse Postoperative Events in Patients with Spinal Metastases
Source: Diagnostics (Basel). 2024 Apr 19;14(8):844. doi: 10.3390/diagnostics14080844 (PMC11049489; doi:10.3390/diagnostics14080844)
Supplement: Supplementary file 1 [file diagnostics-14-00844-s001.zip]

Archive with 1 entries (1 files):
- diagnostics-2911125-supplementary.pdf
